# Supplementary material for: In Vitro Metabolism of Doping Agents (Stanozolol, LGD-4033, Anastrozole, GW1516, Trimetazidine) by Human Seminal Vesicle and Liver Fractions
Source: Metabolites. 2025 Jul 4;15(7):452. doi: 10.3390/metabo15070452 (PMC12298852; doi:10.3390/metabo15070452)
Supplement: Supplementary file 1 [file metabolites-15-00452-s001.zip]

Archive with 1 entries (1 files):
- metabolites-3726403-supplementary.pdf
